# Supplementary material for: Genetic Divergence of Lineage-Specific Tandemly Duplicated Gene Clusters in Four Diploid Potato Genotypes
Source: Front Plant Sci. 2022 May 11;13:875202. doi: 10.3389/fpls.2022.875202 (PMC9131075; doi:10.3389/fpls.2022.875202)
Supplement: Supplementary Figure S1 — Distribution of number of exons within TDGs. [file Data_Sheet_1.ZIP]

Archive with 48 entries (45 files):
- Supplementary_Material/
- Supplementary_Material/Tables/
- Supplementary_Material/.DS_Store
- __MACOSX/Supplementary_Material/._.DS_Store
- Supplementary_Material/Figures/
- Supplementary_Material/Tables/.DS_Store
- __MACOSX/Supplementary_Material/Tables/._.DS_Store
- Supplementary_Material/Tables/Supplementary Table S1.xlsx
- __MACOSX/Supplementary_Material/Tables/._Supplementary Table S1.xlsx
- Supplementary_Material/Tables/Supplementary Table S6.xlsx
- __MACOSX/Supplementary_Material/Tables/._Supplementary Table S6.xlsx
- Supplementary_Material/Tables/Supplementary Table S10.xlsx
- __MACOSX/Supplementary_Material/Tables/._Supplementary Table S10.xlsx
- Supplementary_Material/Tables/Supplementary Table S11.xlsx
- __MACOSX/Supplementary_Material/Tables/._Supplementary Table S11.xlsx
- Supplementary_Material/Tables/Supplementary Table S7.xlsx
- __MACOSX/Supplementary_Material/Tables/._Supplementary Table S7.xlsx
- Supplementary_Material/Tables/Supplementary Table S4.xlsx
- __MACOSX/Supplementary_Material/Tables/._Supplementary Table S4.xlsx
- Supplementary_Material/Tables/Supplementary Table S12.xlsx
- __MACOSX/Supplementary_Material/Tables/._Supplementary Table S12.xlsx
- Supplementary_Material/Tables/Supplementary Table S8.xlsx
- __MACOSX/Supplementary_Material/Tables/._Supplementary Table S8.xlsx
- Supplementary_Material/Tables/Supplementary Table S9.xlsx
- __MACOSX/Supplementary_Material/Tables/._Supplementary Table S9.xlsx
- Supplementary_Material/Tables/Supplementary Table S13.xlsx
- __MACOSX/Supplementary_Material/Tables/._Supplementary Table S13.xlsx
- Supplementary_Material/Tables/Supplementary Table S5.xlsx
- __MACOSX/Supplementary_Material/Tables/._Supplementary Table S5.xlsx
- Supplementary_Material/Tables/Supplementary Table S14.xlsx
- __MACOSX/Supplementary_Material/Tables/._Supplementary Table S14.xlsx
- Supplementary_Material/Tables/Supplementary Table S2.xlsx
- __MACOSX/Supplementary_Material/Tables/._Supplementary Table S2.xlsx
- Supplementary_Material/Tables/Supplementary Table S3.xlsx
- __MACOSX/Supplementary_Material/Tables/._Supplementary Table S3.xlsx
- Supplementary_Material/Tables/Supplementary Table S15.xlsx
- __MACOSX/Supplementary_Material/Tables/._Supplementary Table S15.xlsx
- Supplementary_Material/Figures/Figure S4B.tif
- Supplementary_Material/Figures/Figure S4C.tif
- Supplementary_Material/Figures/Figure S4A.tif
- __MACOSX/Supplementary_Material/Figures/._Figure S4A.tif
- Supplementary_Material/Figures/Figure S4D.tif
- Supplementary_Material/Figures/Figure S5.tif
- __MACOSX/Supplementary_Material/Figures/._Figure S5.tif
- Supplementary_Material/Figures/Figure S2.tif
- Supplementary_Material/Figures/Figure S3.tif
- Supplementary_Material/Figures/Figure S1.tif
- __MACOSX/Supplementary_Material/Figures/._Figure S1.tif
