# Supplementary material for: Genetic Divergence of Lineage-Specific Tandemly Duplicated Gene Clusters in Four Diploid Potato Genotypes
Source: Front Plant Sci. 2022 May 11;13:875202. doi: 10.3389/fpls.2022.875202 (PMC9131075; doi:10.3389/fpls.2022.875202)
Supplement: Supplementary Figure S1 — Distribution of number of exons within TDGs. [file Data_Sheet_1.ZIP › Supplementary_Material/Tables/Supplementary Table S1.xlsx]

## Sheet: Sheet1
Supplementary Table S1: Functional annotation of genes using AHRD pipeline. The number of stars indicates the quality of the annotation assignment by AHRD.
		AHRD Annotation Quality
Genome	# Representative Genes	***	**	*	No *	Uncharacterized	Uncharacterized (%)
dAg	39088	23572	8344	1164	1	6007	15.3679
DM	32917	23208	6582	693	5	2429	7.37917
M6	37740	24481	8318	907	7	4027	10.6704
RH	37115	21189	8137	961	4	6824	18.3861
Total	146860	92450	31381	3725	17	19287	13.1329
