# Supplementary material for: Genetic Divergence of Lineage-Specific Tandemly Duplicated Gene Clusters in Four Diploid Potato Genotypes
Source: Front Plant Sci. 2022 May 11;13:875202. doi: 10.3389/fpls.2022.875202 (PMC9131075; doi:10.3389/fpls.2022.875202)
Supplement: Supplementary Figure S1 — Distribution of number of exons within TDGs. [file Data_Sheet_1.ZIP › Supplementary_Material/Tables/Supplementary Table S6.xlsx]

## Sheet: Sheet1
Supplementary Table S6: List of RNA-Seq datasets used to estimate gene expression in DM
Reference Genome	SRAID	BioProject	Cultivar	Tissue/Condition	Study URL	LibraryLayout	Input Read Pairs	Surviving Read/Read Pairs Percent after Trimming
DM	SRR122108	PRJNA63145	DM 1-3 R44	Stolons (above & below ground)	https://doi.org/10.1038/nature10158	PAIRED	11266447	64.3
DM	SRR122109	PRJNA63145	DM 1-3 R44	Tubers (Whole, Sample 2)	https://doi.org/10.1038/nature10158	PAIRED	18432346	54.55
DM	SRR122110	PRJNA63145	DM 1-3 R44	Inside of fruit (mesocarp & endocarp)	https://doi.org/10.1038/nature10158	SINGLE	27618354	97.19
DM	SRR122111	PRJNA63145	DM 1-3 R44	Stamens	https://doi.org/10.1038/nature10158	SINGLE	17600840	98.37
DM	SRR122112	PRJNA63145	DM 1-3 R44	Control (35C treatment, Whole Plant in vitro, Media A)	https://doi.org/10.1038/nature10158	SINGLE	15658637	98.72
DM	SRR122113	PRJNA63145	DM 1-3 R44	Callus	https://doi.org/10.1038/nature10158	PAIRED	11739144	69.6
DM	SRR122114	PRJNA63145	DM 1-3 R44	Tubers (Whole, Sample 2)	https://doi.org/10.1038/nature10158	SINGLE	15136616	97.17
DM	SRR122115	PRJNA63145	DM 1-3 R44	Heat - 24hr, 35C	https://doi.org/10.1038/nature10158	SINGLE	9010310	80.19
DM	SRR122116	PRJNA63145	DM 1-3 R44	P. infestans Infected Leaves (24hr/48hr/72hr)	https://doi.org/10.1038/nature10158	SINGLE	25893725	90.43
DM	SRR122117	PRJNA63145	DM 1-3 R44	IAA - 24hr, 10uM	https://doi.org/10.1038/nature10158	SINGLE	17038908	98.26
DM	SRR122118	PRJNA63145	DM 1-3 R44	Roots (in vitro, Media B)	https://doi.org/10.1038/nature10158	SINGLE	15312261	96.65
DM	SRR122119	PRJNA63145	DM 1-3 R44	GA3 - 24hr, 50uM	https://doi.org/10.1038/nature10158	SINGLE	17061003	98.71
DM	SRR122120	PRJNA63145	DM 1-3 R44	Salt - 150mM NaCl, 24hr	https://doi.org/10.1038/nature10158	SINGLE	15833384	96.52
DM	SRR122121	PRJNA63145	DM 1-3 R44	Sepals	https://doi.org/10.1038/nature10158	SINGLE	14704187	98.79
DM	SRR122122	PRJNA63145	DM 1-3 R44	Roots (in vitro, Media B)	https://doi.org/10.1038/nature10158	PAIRED	19918890	35.07
DM	SRR122123	PRJNA63145	DM 1-3 R44	Callus (10 & 11 wks old, Leaves & Stems, in vitro, Media D)	https://doi.org/10.1038/nature10158	SINGLE	12505924	96.16
DM	SRR122124	PRJNA63145	DM 1-3 R44	Whole Mature Flowers	https://doi.org/10.1038/nature10158	PAIRED	18623321	56.71
DM	SRR122125	PRJNA63145	DM 1-3 R44	BABA Treated Leaves (24hr/48hr/72hr)	https://doi.org/10.1038/nature10158	SINGLE	27527275	96.4
DM	SRR122126	PRJNA63145	DM 1-3 R44	Control (IAA; GA3; BAP; ABA, Whole Plant in vitro, Media C)	https://doi.org/10.1038/nature10158	SINGLE	15054072	97.12
DM	SRR122127	PRJNA63145	DM 1-3 R44	Immature whole fruit	https://doi.org/10.1038/nature10158	SINGLE	29511849	97.91
DM	SRR122128	PRJNA63145	DM 1-3 R44	Mannitol - 260uM, 24hr	https://doi.org/10.1038/nature10158	SINGLE	15555838	98.38
DM	SRR122129	PRJNA63145	DM 1-3 R44	Leaves - Wounding Secondary Tissue	https://doi.org/10.1038/nature10158	PAIRED	17021237	67.32
DM	SRR122130	PRJNA63145	DM 1-3 R44	Petioles	https://doi.org/10.1038/nature10158	SINGLE	15956615	95.46
DM	SRR122131	PRJNA63145	DM 1-3 R44	Control (Salt; Mannitol, Whole Plant in vitro, Media B)	https://doi.org/10.1038/nature10158	SINGLE	15922124	95.57
DM	SRR122132	PRJNA63145	DM 1-3 R44	Mature whole fruit	https://doi.org/10.1038/nature10158	SINGLE	30215913	97.78
DM	SRR122133	PRJNA63145	DM 1-3 R44	Control	https://doi.org/10.1038/nature10158	PAIRED	17663062	63.21
DM	SRR122134	PRJNA63145	DM 1-3 R44	Leaves - Wounding Secondary Tissue	https://doi.org/10.1038/nature10158	SINGLE	15384713	98.95
DM	SRR122135	PRJNA63145	DM 1-3 R44	BTH Treated Leaves (24hr/48hr/72hr)	https://doi.org/10.1038/nature10158	SINGLE	18083089	94.79
DM	SRR122136	PRJNA63145	DM 1-3 R44	Tubers (Whole, Sample 1)	https://doi.org/10.1038/nature10158	SINGLE	14354215	98.74
DM	SRR122137	PRJNA63145	DM 1-3 R44	Carpels	https://doi.org/10.1038/nature10158	SINGLE	15601335	95.8
DM	SRR122138	PRJNA63145	DM 1-3 R44	ABA - 24hr, 50uM	https://doi.org/10.1038/nature10158	SINGLE	15258672	98.82
DM	SRR122139	PRJNA63145	DM 1-3 R44	Petioles	https://doi.org/10.1038/nature10158	PAIRED	19503469	50.16
DM	SRR122140	PRJNA63145	DM 1-3 R44	Control (Biotic Stress)	https://doi.org/10.1038/nature10158	SINGLE	18430649	95.34
DM	SRR124121	PRJNA63145	DM 1-3 R44	BAP - 24hr, 10uM	https://doi.org/10.1038/nature10158	SINGLE	17509094	94.2
DM	SRR124126	PRJNA63145	DM 1-3 R44	Leaves	https://doi.org/10.1038/nature10158	SINGLE	15983851	94.17
DM	SRR124127	PRJNA63145	DM 1-3 R44	Shoots (in vitro, Media B)	https://doi.org/10.1038/nature10158	SINGLE	17895194	95.36
DM	SRR124130	PRJNA63145	DM 1-3 R44	Stolons (above & below ground)	https://doi.org/10.1038/nature10158	SINGLE	13336800	96.48
DM	SRR124131	PRJNA63145	DM 1-3 R44	Whole Mature Flowers	https://doi.org/10.1038/nature10158	SINGLE	17881237	95.07
DM	SRR124132	PRJNA63145	DM 1-3 R44	Petals	https://doi.org/10.1038/nature10158	SINGLE	5380578	76.64
DM	SRR124138	PRJNA63145	DM 1-3 R44	Leaves - Wounding Primary Tissue	https://doi.org/10.1038/nature10158	SINGLE	18068314	95.53
