# Supplementary material for: Genetic Divergence of Lineage-Specific Tandemly Duplicated Gene Clusters in Four Diploid Potato Genotypes
Source: Front Plant Sci. 2022 May 11;13:875202. doi: 10.3389/fpls.2022.875202 (PMC9131075; doi:10.3389/fpls.2022.875202)
Supplement: Supplementary Figure S1 — Distribution of number of exons within TDGs. [file Data_Sheet_1.ZIP › Supplementary_Material/Tables/Supplementary Table S10.xlsx]

## Sheet: Sheet1
Supplementary Table S10: Summary of divergence in promoters of tandemly duplicated gene pairs
Genome	# Tandemly Duplicated Gene Pairs without ‘N’	Q95%_of_Random_Pairs	# Conserved	Conserved (%)	# Divergent	Divergent (%)	Average Promoter Similarity TDG Pairs	Average Promoter Similarity Random Pairs
dAg	11169	35.8	3791	33.9422	7378	66.0578	0.340772	0.159261
DM	11447	34.9	3339	29.1692	8108	70.8308	0.294061	0.152238
M6	6860	33.9	1667	24.3003	5187	75.6122	0.259019	0.146979
RH	6890	32.2	2302	33.4107	4588	66.5893	0.312566	0.139642
