# Supplementary material for: Genetic Divergence of Lineage-Specific Tandemly Duplicated Gene Clusters in Four Diploid Potato Genotypes
Source: Front Plant Sci. 2022 May 11;13:875202. doi: 10.3389/fpls.2022.875202 (PMC9131075; doi:10.3389/fpls.2022.875202)
Supplement: Supplementary Figure S1 — Distribution of number of exons within TDGs. [file Data_Sheet_1.ZIP › Supplementary_Material/Tables/Supplementary Table S11.xlsx]

## Sheet: Sheet1
Supplementary Table S11: Summary of Pfam protein domains detected in private clusters
	dAg	DM	M6	RH
Number of TDG Clusters	2090	1867	1661	1832
Private Clusters (%)	32.92	18.37	21.07	27.73
Number of enriched Pfam domains belong to Private Clusters	32	34	29	25
Percent of enriched Pfam domains belong to Private Clusters	69.5652	49.2754	48.3333	40.9836
Number of enriched Pfam domains belong to Private Clusters with Ka/Ks > 1	21	22	17	15
Percent of enriched Pfam domains belong to Private Clusters with Ka/Ks > 1	65.625	64.7059	58.6207	60
