# Supplementary material for: Genetic Divergence of Lineage-Specific Tandemly Duplicated Gene Clusters in Four Diploid Potato Genotypes
Source: Front Plant Sci. 2022 May 11;13:875202. doi: 10.3389/fpls.2022.875202 (PMC9131075; doi:10.3389/fpls.2022.875202)
Supplement: Supplementary Figure S1 — Distribution of number of exons within TDGs. [file Data_Sheet_1.ZIP › Supplementary_Material/Tables/Supplementary Table S7.xlsx]

## Sheet: Sheet1
Supplementary Table S7: List of RNA-Seq datasets used to estimate gene expression in RH
Reference Genome	SRAID	BioProject	Cultivar	Tissue	LibraryLayout	Input Read Pairs	Surviving Read/Read Pairs Percent after Trimming	Study_URL
RH	SRR10376117	PRJNA573826	RH89-039-16	in vitro seedlings	PAIRED	15501206	97.49	https://doi.org/10.1038/nature10158
RH	SRR10376129	PRJNA573826	RH89-039-16	in vitro seedlings	PAIRED	14347174	97.3	https://doi.org/10.1038/nature10158
RH	SRR10376116	PRJNA573826	RH89-039-16	in vitro seedlings	PAIRED	11589569	97.27	https://doi.org/10.1038/nature10158
RH	SRR10376131	PRJNA573826	RH89-039-16	in vitro seedlings	PAIRED	14315609	97.17	https://doi.org/10.1038/nature10158
RH	SRR10376132	PRJNA573826	RH89-039-16	in vitro seedlings	PAIRED	13724476	97.09	https://doi.org/10.1038/nature10158
RH	SRR10376118	PRJNA573826	RH89-039-16	in vitro seedlings	PAIRED	13889749	96.98	https://doi.org/10.1038/nature10158
RH	SRR10376104	PRJNA573826	RH89-039-16	in vitro seedlings	PAIRED	15247691	96.97	https://doi.org/10.1038/nature10158
RH	SRR10376114	PRJNA573826	RH89-039-16	in vitro seedlings	PAIRED	15219021	96.95	https://doi.org/10.1038/nature10158
RH	SRR10376136	PRJNA573826	RH89-039-16	in vitro seedlings	PAIRED	15840207	96.92	https://doi.org/10.1038/nature10158
RH	SRR10376113	PRJNA573826	RH89-039-16	in vitro seedlings	PAIRED	16334016	96.63	https://doi.org/10.1038/nature10158
RH	SRR10376135	PRJNA573826	RH89-039-16	in vitro seedlings	PAIRED	12139576	96.59	https://doi.org/10.1038/nature10158
RH	SRR10376124	PRJNA573826	RH89-039-16	in vitro seedlings	PAIRED	14190855	96.52	https://doi.org/10.1038/nature10158
RH	SRR10376128	PRJNA573826	RH89-039-16	in vitro seedlings	PAIRED	13745995	96.49	https://doi.org/10.1038/nature10158
RH	SRR10376123	PRJNA573826	RH89-039-16	in vitro seedlings	PAIRED	16105415	96.45	https://doi.org/10.1038/nature10158
RH	SRR10376127	PRJNA573826	RH89-039-16	in vitro seedlings	PAIRED	11512531	96.41	https://doi.org/10.1038/nature10158
RH	SRR10376112	PRJNA573826	RH89-039-16	in vitro seedlings	PAIRED	14348642	96.33	https://doi.org/10.1038/nature10158
RH	SRR10376109	PRJNA573826	RH89-039-16	in vitro seedlings	PAIRED	14803442	96.24	https://doi.org/10.1038/nature10158
RH	SRR10376134	PRJNA573826	RH89-039-16	in vitro seedlings	PAIRED	13674767	96.18	https://doi.org/10.1038/nature10158
RH	SRR10376130	PRJNA573826	RH89-039-16	in vitro seedlings	PAIRED	15355561	96.16	https://doi.org/10.1038/nature10158
RH	SRR10376110	PRJNA573826	RH89-039-16	in vitro seedlings	PAIRED	13478169	96.15	https://doi.org/10.1038/nature10158
RH	SRR10376115	PRJNA573826	RH89-039-16	in vitro seedlings	PAIRED	14007317	96.13	https://doi.org/10.1038/nature10158
RH	SRR10376121	PRJNA573826	RH89-039-16	in vitro seedlings	PAIRED	15081455	96.13	https://doi.org/10.1038/nature10158
RH	SRR10376125	PRJNA573826	RH89-039-16	in vitro seedlings	PAIRED	14160014	96.07	https://doi.org/10.1038/nature10158
RH	SRR10376108	PRJNA573826	RH89-039-16	in vitro seedlings	PAIRED	15745525	96.05	https://doi.org/10.1038/nature10158
RH	SRR10376107	PRJNA573826	RH89-039-16	in vitro seedlings	PAIRED	12244795	95.85	https://doi.org/10.1038/nature10158
RH	SRR10376106	PRJNA573826	RH89-039-16	in vitro seedlings	PAIRED	11645106	95.84	https://doi.org/10.1038/nature10158
RH	SRR10376126	PRJNA573826	RH89-039-16	in vitro seedlings	PAIRED	11837112	95.83	https://doi.org/10.1038/nature10158
RH	SRR10376105	PRJNA573826	RH89-039-16	in vitro seedlings	PAIRED	13753661	95.82	https://doi.org/10.1038/nature10158
RH	SRR10376119	PRJNA573826	RH89-039-16	in vitro seedlings	PAIRED	11671242	95.81	https://doi.org/10.1038/nature10158
RH	SRR10376120	PRJNA573826	RH89-039-16	in vitro seedlings	PAIRED	16879443	95.76	https://doi.org/10.1038/nature10158
RH	ERR029909	PRJEB2430	RH89-039-16	Flower	SINGLE	6133946	98.53	https://doi.org/10.1038/nature10158
RH	ERR029910	PRJEB2430	RH89-039-16	Leaf	SINGLE	6694818	98.17	https://doi.org/10.1038/nature10158
RH	ERR029911	PRJEB2430	RH89-039-16	Petiole	SINGLE	6548759	98.49	https://doi.org/10.1038/nature10158
RH	ERR029912	PRJEB2430	RH89-039-16	Shoot apex	SINGLE	6066010	98.19	https://doi.org/10.1038/nature10158
RH	ERR029913	PRJEB2430	RH89-039-16	Stem	SINGLE	6276156	98.46	https://doi.org/10.1038/nature10158
RH	ERR029914	PRJEB2430	RH89-039-16	Stolon	SINGLE	6634548	97.91	https://doi.org/10.1038/nature10158
RH	ERR029915	PRJEB2430	RH89-039-16	Young Tuber	SINGLE	6345392	97.75	https://doi.org/10.1038/nature10158
RH	ERR029916	PRJEB2430	RH89-039-16	Mature Tuber	SINGLE	6291767	97.56	https://doi.org/10.1038/nature10158
RH	ERR029917	PRJEB2430	RH89-039-16	Root	SINGLE	12209179	97.8	https://doi.org/10.1038/nature10158
RH	ERR029918	PRJEB2430	RH89-039-16	Stamen	SINGLE	12083841	98.51	https://doi.org/10.1038/nature10158
RH	ERR029919	PRJEB2430	RH89-039-16	Water stressed leaf	SINGLE	12281440	97.89	https://doi.org/10.1038/nature10158
RH	ERR029920	PRJEB2430	RH89-039-16	Tuber pith	SINGLE	12187256	97.87	https://doi.org/10.1038/nature10158
RH	ERR029921	PRJEB2430	RH89-039-16	Tuber peel	SINGLE	9626503	97.42	https://doi.org/10.1038/nature10158
RH	ERR029922	PRJEB2430	RH89-039-16	Whole in vitro plant	SINGLE	8315792	97.39	https://doi.org/10.1038/nature10158
RH	ERR029923	PRJEB2430	RH89-039-16	Tuber sprout	SINGLE	11393776	97.85	https://doi.org/10.1038/nature10158
RH	ERR029924	PRJEB2430	RH89-039-16	Tuber cortex	SINGLE	11286464	97	https://doi.org/10.1038/nature10158
RH	ERR3957621	PRJEB36930	RH89-039-16	Leaf	SINGLE	32885058	98.93	https://doi.org/10.3389/fpls.2020.01193
RH	ERR3957659	PRJEB36930	RH89-039-16	Leaf	SINGLE	27743094	98.37	https://doi.org/10.3389/fpls.2020.01193
RH	ERR3957660	PRJEB36930	RH89-039-16	Leaf	SINGLE	29871740	98.82	https://doi.org/10.3389/fpls.2020.01193
RH	ERR3957661	PRJEB36930	RH89-039-16	Leaf	SINGLE	32228815	98.95	https://doi.org/10.3389/fpls.2020.01193
RH	ERR3957662	PRJEB36930	RH89-039-16	Leaf	SINGLE	35368679	98.77	https://doi.org/10.3389/fpls.2020.01193
RH	ERR3957663	PRJEB36930	RH89-039-16	Leaf	SINGLE	46751291	98.87	https://doi.org/10.3389/fpls.2020.01193
RH	ERR3957664	PRJEB36930	RH89-039-16	Leaf	SINGLE	39441598	98.82	https://doi.org/10.3389/fpls.2020.01193
RH	ERR3957665	PRJEB36930	RH89-039-16	Leaf	SINGLE	30735701	98.85	https://doi.org/10.3389/fpls.2020.01193
RH	ERR3957666	PRJEB36930	RH89-039-16	Leaf	SINGLE	38574344	98.8	https://doi.org/10.3389/fpls.2020.01193
RH	ERR3957667	PRJEB36930	RH89-039-16	Leaf	SINGLE	39764355	98.83	https://doi.org/10.3389/fpls.2020.01193
RH	ERR3957668	PRJEB36930	RH89-039-16	Leaf	SINGLE	29860269	98.59	https://doi.org/10.3389/fpls.2020.01193
RH	ERR3957669	PRJEB36930	RH89-039-16	Leaf	SINGLE	29909849	98.47	https://doi.org/10.3389/fpls.2020.01193
