# Supplementary material for: Genetic Divergence of Lineage-Specific Tandemly Duplicated Gene Clusters in Four Diploid Potato Genotypes
Source: Front Plant Sci. 2022 May 11;13:875202. doi: 10.3389/fpls.2022.875202 (PMC9131075; doi:10.3389/fpls.2022.875202)
Supplement: Supplementary Figure S1 — Distribution of number of exons within TDGs. [file Data_Sheet_1.ZIP › Supplementary_Material/Tables/Supplementary Table S4.xlsx]

## Sheet: Sheet1
Supplementary Table S4: Summary of Ka, Ks and Ka/Ks ratios
	dAg	DM	M6	RH	Average
# Gene Pairs	11284	11461	7488	6980
# Gene Pairs (Ks > 0.02 & Ks <= 2.0)	10978	11252	7295	6332
% Gene Pairs (Ks > 0.02 & Ks <= 2.0)	97.2882	98.1764	97.4225	90.7163	95.9009
# Gene Pairs (Ks <= 0.5)	9454	9392	6080	5495
% Gene Pairs (Ks <= 0.5)	86.12	83.47	83.34	86.78	84.9275
# Gene Pairs (Ks <= 1.0)	10645	10907	7089	6213
% Gene Pairs (Ks <= 1.0)	96.97	96.93	97.18	98.12	97.3
# Gene Pairs (Ks > 1.0)	333	345	206	119
% Gene Pairs (Ks > 1.0)	3.03	3.07	2.82	1.88	2.7
Mean Ks	0.284	0.306	0.315	0.283
Ks Peak	0.1	0.1	0.15	0.15	0.125
# Gene Pairs (Ka/Ks <= 0.5)	6466	7253	4907	4005
% Gene Pairs (Ka/Ks <= 0.5)	58.9	64.46	67.27	63.25	63.47
# Gene Pairs (Ka/Ks <= 1.0)	10010	10495	6937	5846
% Gene Pairs (Ka/Ks <= 1.0)	91.18	93.27	95.09	92.32	92.965
# Gene Pairs (Ka/Ks > 1.0)	916	730	345	399
% Gene Pairs (Ka/Ks > 1.0)	8.34	6.49	4.73	6.3	6.465
Mean Ka/Ks	0.533	0.492	0.457	0.502	0.496
Ka/Ks Peak	0.4	0.35	0.3	0.3	0.3375
