# Supplementary material for: Genetic Divergence of Lineage-Specific Tandemly Duplicated Gene Clusters in Four Diploid Potato Genotypes
Source: Front Plant Sci. 2022 May 11;13:875202. doi: 10.3389/fpls.2022.875202 (PMC9131075; doi:10.3389/fpls.2022.875202)
Supplement: Supplementary Figure S1 — Distribution of number of exons within TDGs. [file Data_Sheet_1.ZIP › Supplementary_Material/Tables/Supplementary Table S12.xlsx]

## Sheet: Sheet1
Supplementary Table S12: Summary of TDG pairs retained through sub-functionalization, genetic redundancy and neo-functionalization
Description	dAg	DM	M6	RH	Retention Mechanism
Number of TDG pairs	11284	11461	7488	6980
Number of expressed TDG Pairs (TPM > 0.5)	5255	7706	4814	4822
Percent of expressed TDG Pairs (TPM > 0.5)	46.5704	67.2367	64.2895	69.0831
Number of expressed TDG pairs + diverged expression	4181	5390	3589	3552
Percent of expressed TDG pairs + diverged expression	79.5623	69.9455	74.5534	73.6624
Number of expressed TDG pairs + diverged expression + Ka/Ks < 1.0	3874	5088	3384	3120
Percent of expressed TDG pairs + diverged expression + Ka/Ks < 1.0	92.6573	94.397	94.2881	87.8378
Number of expressed TDG pairs + diverged expression + Ka/Ks < 1.0 + Identical Protein Domains	3326	4194	2810	2683	Sub-functionalization
Percent of expressed TDG pairs + diverged expression + Ka/Ks < 1.0 + Identical Protein Domains	85.8544	82.4292	83.0378	85.9936	Sub-functionalization
Number of expressed TDG pairs + similar expression	1074	2316	1225	1270
Percent of expressed TDG pairs + similar expression	20.4377	30.0545	25.4466	26.3376
Number of expressed TDG pairs + similar expression + Ka/Ks < 1.0	952	2116	1065	1036
Percent of expressed TDG pairs + similar expression + Ka/Ks < 1.0	88.6406	91.3644	86.9388	81.5748
Number of expressed TDG pairs + similar expression + Ka/Ks < 1.0 + Identical Protein Domains	837	1849	897	894	Genetic Redundancy
Percent of expressed TDG pairs + similar expression + Ka/Ks < 1.0 + Identical Protein Domains	87.9202	87.3819	84.2254	86.2934	Genetic Redundancy
Number of expressed TDG pairs + diverged promoters	2716	4102	2380	2385
Percent of expressed TDG pairs + diverged promoters	51.6841	53.2312	49.4391	49.4608
Number of expressed TDG pairs + similar promoters	2469	3594	2056	2366
Percent of expressed TDG pairs + similar promoters	46.9838	46.639	42.7088	49.0668
Number of expressed TDG pairs with Pfam annotation	4912	7373	4587	4183
Percent of expressed TDG pairs with Pfam annotation	93.4729	95.6787	95.2846	86.7482
Number of expressed TDG pairs with different protein domains	724	1256	811	681
Percent of expressed TDG pairs with different protein domains	13.7774	16.299	16.8467	14.1228
Number of expressed TDG pairs with different protein domains + Ka/Ks > 1.0	38	71	49	56	Neo-functionalization
Percent of expressed TDG pairs with different protein domains + Ka/Ks > 1.0	0.723121	0.92136	1.01786	1.16134	Neo-functionalization
Number of expressed TDG pairs with different protein domains + Ka/Ks > 1.0 + diverged expression	31	53	32	46
Percent of expressed TDG pairs with different protein domains + Ka/Ks > 1.0 + diverged expression	81.5789	74.6479	65.3061	82.1429
