# Supplementary material for: Genetic Divergence of Lineage-Specific Tandemly Duplicated Gene Clusters in Four Diploid Potato Genotypes
Source: Front Plant Sci. 2022 May 11;13:875202. doi: 10.3389/fpls.2022.875202 (PMC9131075; doi:10.3389/fpls.2022.875202)
Supplement: Supplementary Figure S1 — Distribution of number of exons within TDGs. [file Data_Sheet_1.ZIP › Supplementary_Material/Tables/Supplementary Table S8.xlsx]

## Sheet: Sheet1
Supplementary Table S8: List of RNA-Seq datasets used to estimate gene expression in M6
Reference Genome	SRAID	Cultivar	BioProject	Tissues	LibraryLayout	Study URL	Input Reads/Read Pairs	Surviving Read/Read Pairs Percent after Trimming
M6	SRR5195762	M6	PRJNA362370	Fruit	SINGLE	https://doi.org/10.1111/tpj.13857	52416887	93
M6	SRR5195763	M6	PRJNA362370	Flower	SINGLE	https://doi.org/10.1111/tpj.13857	90696829	93.04
M6	SRR5195764	M6	PRJNA362370	Tuber	SINGLE	https://doi.org/10.1111/tpj.13857	95333250	93.06
M6	SRR5195765	M6	PRJNA362370	Flower	PAIRED	https://doi.org/10.1111/tpj.13857	41952840	87.03
M6	SRR5195766	M6	PRJNA362370	Tuber	PAIRED	https://doi.org/10.1111/tpj.13857	32288310	86.55
M6	SRR5195767	M6	PRJNA362370	Vegetative	PAIRED	https://doi.org/10.1111/tpj.13857	56074044	95.84
M6	SRR5195768	M6	PRJNA362370	Vegetative	PAIRED	https://doi.org/10.1111/tpj.13857	38198632	86.55
