# Supplementary material for: Genetic Divergence of Lineage-Specific Tandemly Duplicated Gene Clusters in Four Diploid Potato Genotypes
Source: Front Plant Sci. 2022 May 11;13:875202. doi: 10.3389/fpls.2022.875202 (PMC9131075; doi:10.3389/fpls.2022.875202)
Supplement: Supplementary Figure S1 — Distribution of number of exons within TDGs. [file Data_Sheet_1.ZIP › Supplementary_Material/Tables/Supplementary Table S9.xlsx]

## Sheet: Sheet1
Supplementary Table S9: Summary of expression divergence of tandemly duplicated gene pairs
	dAg	DM	M6	RH
Number of TDG pairs	11284	11461	7488	6980
Number of TDG Pairs (TPM > 0.5)	5255	7706	4814	4822
Percent of TDG Pairs (TPM > 0.5)	46.5704	67.2367	64.2895	69.0831
95% quantile r of randomly selected gene pairs	0.59	0.49	0.5	0.8
Number of TDG pairs with similar expression	1074	2316	1225	1270
Percent of TDG pairs with similar expression	20.4377	30.0545	25.4466	26.3376
Number of TDG pairs with diverged expression	4181	5390	3589	3552
Percent of TDG pairs with diverged expression	79.5623	69.9455	74.5534	73.6624
