# Supplementary material for: Genetic Divergence of Lineage-Specific Tandemly Duplicated Gene Clusters in Four Diploid Potato Genotypes
Source: Front Plant Sci. 2022 May 11;13:875202. doi: 10.3389/fpls.2022.875202 (PMC9131075; doi:10.3389/fpls.2022.875202)
Supplement: Supplementary Figure S1 — Distribution of number of exons within TDGs. [file Data_Sheet_1.ZIP › Supplementary_Material/Tables/Supplementary Table S13.xlsx]

## Sheet: Sheet1
Supplementary Table S13: List of Pfam protein domains found in neo-functionalized TDG pairs across four potato genomes
PFAM ID	PFAM ID Description	dAg	DM	M6	RH
PF00931	NB-ARC domain	21	9	17	37
PF13855	Leucine rich repeat	7	25	1	2
PF00954	S-locus glycoprotein domain	2	0	0	0
PF01453	D-mannose binding lectin	2	0	0	0
PF08276	PAN-like domain	2	0	0	0
PF00188	Cysteine-rich secretory protein family	1	0	0	0
PF00560	Leucine Rich Repeat	1	10	3	2
PF18052	Rx N-terminal domain	1	4	2	23
PF00031	Cystatin domain	0	0	0	1
PF00201	UDP-glucoronosyl and UDP-glucosyl transferase	0	1	0	0
PF00234	Protease inhibitor/seed storage/LTP family	0	0	1	0
PF00319	SRF-type transcription factor	0	0	3	0
PF00646	F-box domain	0	0	1	3
PF01397	Terpene synthase, N-terminal domain	0	1	0	0
PF01715	IPP transferase	0	1	0	0
PF01734	Patatin-like phospholipase	0	8	0	1
PF03181	BURP domain	0	1	0	0
PF03478	Protein of unknown function (DUF295)	0	4	0	0
PF03936	Terpene synthase family, metal binding domain	0	2	0	0
PF04554	Extensin-like region	0	1	0	0
PF07645	Calcium-binding EGF domain	0	2	0	0
PF07714	Protein tyrosine and serine/threonine kinase	0	0	1	0
PF08268	F-box associated domain	0	0	0	4
PF12697	Alpha/beta hydrolase family	0	4	0	0
PF12796	Ankyrin repeats (3 copies)	0	0	5	1
PF13947	Wall-associated receptor kinase galacturonan-binding	0	4	0	0
PF13962	Domain of unknown function	0	0	5	2
