# Supplementary material for: Genetic Divergence of Lineage-Specific Tandemly Duplicated Gene Clusters in Four Diploid Potato Genotypes
Source: Front Plant Sci. 2022 May 11;13:875202. doi: 10.3389/fpls.2022.875202 (PMC9131075; doi:10.3389/fpls.2022.875202)
Supplement: Supplementary Figure S1 — Distribution of number of exons within TDGs. [file Data_Sheet_1.ZIP › Supplementary_Material/Tables/Supplementary Table S5.xlsx]

## Sheet: Sheet1
Supplementary Table S5: List of RNA-Seq datasets used to estimate gene expression in dAg
Reference Genome	SRA_Run_ID	Cultivar	Tissue	Treatment	BioProject ID	Sample Name	Study URL	Read_Type	Input Read Pairs	Surviving read pairs percent after trimming
dAg	SRR8052990	Agria	leaf	---	PRJNA479522	---	---	PAIRED	2636481	31.01
dAg	SRR10419099	Favorita	leaf	Cold_4h_Rep3	PRJNA587793	T06	https://www.ncbi.nlm.nih.gov/bioproject/587793	PAIRED	28873801	90.76
dAg	SRR10419100	Favorita	leaf	Cold_4h_Rep2	PRJNA587793	T05	https://www.ncbi.nlm.nih.gov/bioproject/587793	PAIRED	28155807	92.18
dAg	SRR10419101	Favorita	leaf	Cold_4h_Rep1	PRJNA587793	T04	https://www.ncbi.nlm.nih.gov/bioproject/587793	PAIRED	26273279	91.51
dAg	SRR10419102	Favorita	leaf	Cold_Control_Rep3	PRJNA587793	T03	https://www.ncbi.nlm.nih.gov/bioproject/587793	PAIRED	32928931	91.7
dAg	SRR10419103	Favorita	leaf	Cold_Control_Rep2	PRJNA587793	T02	https://www.ncbi.nlm.nih.gov/bioproject/587793	PAIRED	27318299	91.68
dAg	SRR10419104	Favorita	leaf	Cold_Control_Rep1	PRJNA587793	T01	https://www.ncbi.nlm.nih.gov/bioproject/587793	PAIRED	28270361	91.47
dAg	SRR10436901	Favorita	leaf	Cold_12h_Rep3	PRJNA589113	T09	https://www.ncbi.nlm.nih.gov/bioproject/589113	PAIRED	27580183	92.32
dAg	SRR10436902	Favorita	leaf	Cold_12h_Rep2	PRJNA589113	T08	https://www.ncbi.nlm.nih.gov/bioproject/589113	PAIRED	29516491	90.86
dAg	SRR10436903	Favorita	leaf	Cold_12h_Rep1	PRJNA589113	T07	https://www.ncbi.nlm.nih.gov/bioproject/589113	PAIRED	28714952	91.04
dAg	SRR10723824	Longshu No.5	shoot	Salt_Control_72h_Rep1	PRJNA577000	CK_72h REP1	https://www.ncbi.nlm.nih.gov/bioproject/577000	PAIRED	35683708	95.01
dAg	SRR10723825	Longshu No.5	shoot	Salt_Control_48h_Rep3	PRJNA577000	CK_48h REP3	https://www.ncbi.nlm.nih.gov/bioproject/577000	PAIRED	45595076	95.35
dAg	SRR10723826	Longshu No.5	shoot	Salt_Control_48h_Rep2	PRJNA577000	CK_48h REP2	https://www.ncbi.nlm.nih.gov/bioproject/577000	PAIRED	40112365	95.06
dAg	SRR10723827	Longshu No.5	shoot	Salt_Control_48h_Rep1	PRJNA577000	CK_48h REP1	https://www.ncbi.nlm.nih.gov/bioproject/577000	PAIRED	40371714	94.91
dAg	SRR10723828	Longshu No.5	shoot	Salt_Control_24h_Rep3	PRJNA577000	CK_24h REP3	https://www.ncbi.nlm.nih.gov/bioproject/577000	PAIRED	35430658	95.24
dAg	SRR10723829	Longshu No.5	shoot	Salt_Control_24h_Rep2	PRJNA577000	CK_24h REP2	https://www.ncbi.nlm.nih.gov/bioproject/577000	PAIRED	31795294	95.33
dAg	SRR10723830	Longshu No.5	shoot	Salt_Control_24h_Rep1	PRJNA577000	CK_24h REP1	https://www.ncbi.nlm.nih.gov/bioproject/577000	PAIRED	45869488	95.28
dAg	SRR10723831	Longshu No.5	shoot	Salt_96h_Rep3	PRJNA577000	HS_96h REP3	https://www.ncbi.nlm.nih.gov/bioproject/577000	PAIRED	40044507	93.73
dAg	SRR10723832	Longshu No.5	shoot	Salt_96h_Rep2	PRJNA577000	HS_96h REP2	https://www.ncbi.nlm.nih.gov/bioproject/577000	PAIRED	40217434	93.76
dAg	SRR10723833	Longshu No.5	shoot	Salt_96h_Rep1	PRJNA577000	HS_96h REP1	https://www.ncbi.nlm.nih.gov/bioproject/577000	PAIRED	33725734	92.97
dAg	SRR10723834	Longshu No.5	shoot	Salt_72h_Rep3	PRJNA577000	HS_72h REP3	https://www.ncbi.nlm.nih.gov/bioproject/577000	PAIRED	40995340	95.62
dAg	SRR10723835	Longshu No.5	shoot	Salt_72h_Rep2	PRJNA577000	HS_72h REP2	https://www.ncbi.nlm.nih.gov/bioproject/577000	PAIRED	49124369	95.9
dAg	SRR10723836	Longshu No.5	shoot	Salt_72h_Rep1	PRJNA577000	HS_72h REP1	https://www.ncbi.nlm.nih.gov/bioproject/577000	PAIRED	42667221	95.31
dAg	SRR10723837	Longshu No.5	shoot	Salt_48h_Rep3	PRJNA577000	HS_48h REP3	https://www.ncbi.nlm.nih.gov/bioproject/577000	PAIRED	41847872	95.4
dAg	SRR10723838	Longshu No.5	shoot	control	PRJNA577000	Control_REP3	https://www.ncbi.nlm.nih.gov/bioproject/577000	PAIRED	38487359	95.49
dAg	SRR10723839	Longshu No.5	shoot	Salt_48h_Rep2	PRJNA577000	HS_48h REP2	https://www.ncbi.nlm.nih.gov/bioproject/577000	PAIRED	34187494	95.1
dAg	SRR10723840	Longshu No.5	shoot	Salt_48h_Rep1	PRJNA577000	HS_48h REP1	https://www.ncbi.nlm.nih.gov/bioproject/577000	PAIRED	40335647	95.63
dAg	SRR10723841	Longshu No.5	shoot	Salt_24h_Rep3	PRJNA577000	HS_24h REP3	https://www.ncbi.nlm.nih.gov/bioproject/577000	PAIRED	38370202	94.9
dAg	SRR10723842	Longshu No.5	shoot	Salt_24h_Rep2	PRJNA577000	HS_24h REP2	https://www.ncbi.nlm.nih.gov/bioproject/577000	PAIRED	41238749	94.94
dAg	SRR10723843	Longshu No.5	shoot	Salt_24h_Rep1	PRJNA577000	HS_24h REP1	https://www.ncbi.nlm.nih.gov/bioproject/577000	PAIRED	38599834	95.45
dAg	SRR10723844	Longshu No.5	shoot	Salt_Control_96h_Rep3	PRJNA577000	CK_96h REP3	https://www.ncbi.nlm.nih.gov/bioproject/577000	PAIRED	36216190	92.67
dAg	SRR10723845	Longshu No.5	shoot	Salt_Control_96h_Rep2	PRJNA577000	CK_96h REP2	https://www.ncbi.nlm.nih.gov/bioproject/577000	PAIRED	27976318	92.12
dAg	SRR10723846	Longshu No.5	shoot	Salt_Control_96h_Rep1	PRJNA577000	CK_96h REP1	https://www.ncbi.nlm.nih.gov/bioproject/577000	PAIRED	38913679	95.35
dAg	SRR10723847	Longshu No.5	shoot	Salt_Control_72h_Rep3	PRJNA577000	CK_72h REP3	https://www.ncbi.nlm.nih.gov/bioproject/577000	PAIRED	38579293	95.09
dAg	SRR10723848	Longshu No.5	shoot	Salt_Control_72h_Rep2	PRJNA577000	CK_72h REP2	https://www.ncbi.nlm.nih.gov/bioproject/577000	PAIRED	45715189	95.27
dAg	SRR10723849	Longshu No.5	shoot	control	PRJNA577000	Control_REP2	https://www.ncbi.nlm.nih.gov/bioproject/577000	PAIRED	37382104	95.18
dAg	SRR10723850	Longshu No.5	shoot	control	PRJNA577000	Control_REP1	https://www.ncbi.nlm.nih.gov/bioproject/577000	PAIRED	34451733	95.17
dAg	SRR5448182	Gwiazda	leaf	drought_control_Rep2	PRJNA382846	control_0_day	https://onlinelibrary.wiley.com/doi/10.1111/pbi.12800	PAIRED	20411138	95.48
dAg	SRR5448183	Gwiazda	leaf	drought_control_Rep1	PRJNA382846	control_0_day	https://onlinelibrary.wiley.com/doi/10.1111/pbi.12800	PAIRED	20367553	95.57
dAg	SRR5448184	Gwiazda	leaf	drought_control_Rep3	PRJNA382846	control_0_day	https://onlinelibrary.wiley.com/doi/10.1111/pbi.12800	PAIRED	20071027	95.51
dAg	SRR5448185	Gwiazda	leaf	drought_6_day_Rep1	PRJNA382846	soil_drought_6_day	https://onlinelibrary.wiley.com/doi/10.1111/pbi.12800	PAIRED	20291636	95.22
dAg	SRR5448186	Gwiazda	leaf	drought_6_day_Rep2	PRJNA382846	soil_drought_6_day	https://onlinelibrary.wiley.com/doi/10.1111/pbi.12800	PAIRED	20432722	95.23
dAg	SRR5448187	Gwiazda	leaf	drought_6_day_Rep3	PRJNA382846	soil_drought_6_day	https://onlinelibrary.wiley.com/doi/10.1111/pbi.12800	PAIRED	20389175	94.46
dAg	SRR5448188	Gwiazda	leaf	drought_10_day_Rep3	PRJNA382846	soil_drought_10_day	https://onlinelibrary.wiley.com/doi/10.1111/pbi.12800	PAIRED	20467353	94.43
dAg	SRR5448189	Gwiazda	leaf	drought_10_day_Rep2	PRJNA382846	soil_drought_10_day	https://onlinelibrary.wiley.com/doi/10.1111/pbi.12800	PAIRED	10300851	96.42
dAg	SRR5448190	Gwiazda	leaf	drought_10_day_Rep2	PRJNA382846	soil_drought_10_day	https://onlinelibrary.wiley.com/doi/10.1111/pbi.12800	PAIRED	10307586	96.52
dAg	SRR5448191	Gwiazda	leaf	drought_10_day_Rep1	PRJNA382846	soil_drought_10_day	https://onlinelibrary.wiley.com/doi/10.1111/pbi.12800	PAIRED	20219562	94.72
dAg	SRR5448223	Owacja	leaf	drought_control_0_day_Rep1	PRJNA382846	control_0_day	https://onlinelibrary.wiley.com/doi/10.1111/pbi.12800	PAIRED	10122320	96.04
dAg	SRR5448224	Owacja	leaf	drought_control_0_day_Rep1	PRJNA382846	control_0_day	https://onlinelibrary.wiley.com/doi/10.1111/pbi.12800	PAIRED	10159627	96.13
dAg	SRR5448225	Owacja	leaf	drought_control_0_day_Rep3	PRJNA382846	control_0_day	https://onlinelibrary.wiley.com/doi/10.1111/pbi.12800	PAIRED	20817620	97.22
dAg	SRR5448226	Owacja	leaf	drought_control_0_day_Rep2	PRJNA382846	control_0_day	https://onlinelibrary.wiley.com/doi/10.1111/pbi.12800	PAIRED	10174970	96.01
dAg	SRR5448227	Owacja	leaf	drought_control_0_day_Rep2	PRJNA382846	control_0_day	https://onlinelibrary.wiley.com/doi/10.1111/pbi.12800	PAIRED	10202466	96.08
dAg	SRR5448228	Owacja	leaf	drought_6_day_Rep2	PRJNA382846	soil_drought_6_day	https://onlinelibrary.wiley.com/doi/10.1111/pbi.12800	PAIRED	20609281	97.38
dAg	SRR5448229	Owacja	leaf	drought_6_day_Rep1	PRJNA382846	soil_drought_6_day	https://onlinelibrary.wiley.com/doi/10.1111/pbi.12800	PAIRED	20693440	95.25
dAg	SRR5448230	Owacja	leaf	drought_6_day_Rep3	PRJNA382846	soil_drought_6_day	https://onlinelibrary.wiley.com/doi/10.1111/pbi.12800	PAIRED	10304615	96.28
dAg	SRR5448231	Owacja	leaf	drought_6_day_Rep3	PRJNA382846	soil_drought_6_day	https://onlinelibrary.wiley.com/doi/10.1111/pbi.12800	PAIRED	10326481	96.35
dAg	SRR5448232	Owacja	leaf	drought_10_day_Rep1	PRJNA382846	soil_drought_10_day	https://onlinelibrary.wiley.com/doi/10.1111/pbi.12800	PAIRED	10293871	96.17
dAg	SRR5448233	Owacja	leaf	drought_10_day_Rep1	PRJNA382846	soil_drought_10_day	https://onlinelibrary.wiley.com/doi/10.1111/pbi.12800	PAIRED	10318239	96.23
dAg	SRR5448234	Owacja	leaf	drought_10_day_Rep3	PRJNA382846	soil_drought_10_day	https://onlinelibrary.wiley.com/doi/10.1111/pbi.12800	PAIRED	20460456	92.44
dAg	SRR5448235	Owacja	leaf	drought_10_day_Rep2	PRJNA382846	soil_drought_10_day	https://onlinelibrary.wiley.com/doi/10.1111/pbi.12800	PAIRED	20637817	92.44
dAg	SRR9854228	Xingjia No. 2	leaf	Heat-96h-Rep1	PRJNA556372	HT-96h-1	https://www.ncbi.nlm.nih.gov/bioproject/556372	PAIRED	22612764	95.05
dAg	SRR9854229	Xingjia No. 2	leaf	Heat-72h-Rep3	PRJNA556372	HT-72h-3	https://www.ncbi.nlm.nih.gov/bioproject/556372	PAIRED	22177080	95.02
dAg	SRR9854230	Xingjia No. 2	leaf	Heat-96h-Rep3	PRJNA556372	HT-96h-3	https://www.ncbi.nlm.nih.gov/bioproject/556372	PAIRED	22296481	95.19
dAg	SRR9854231	Xingjia No. 2	leaf	Heat-96h-Rep2	PRJNA556372	HT-96h-2	https://www.ncbi.nlm.nih.gov/bioproject/556372	PAIRED	22575617	95.05
dAg	SRR9854232	Xingjia No. 2	leaf	Heat-48h-Rep3	PRJNA556372	HT-48h-3	https://www.ncbi.nlm.nih.gov/bioproject/556372	PAIRED	22225308	95.24
dAg	SRR9854233	Xingjia No. 2	leaf	Heat-48h-Rep2	PRJNA556372	HT-48h-2	https://www.ncbi.nlm.nih.gov/bioproject/556372	PAIRED	22112501	94.4
dAg	SRR9854234	Xingjia No. 2	leaf	Heat-72h-Rep2	PRJNA556372	HT-72h-2	https://www.ncbi.nlm.nih.gov/bioproject/556372	PAIRED	22208522	94.7
dAg	SRR9854235	Xingjia No. 2	leaf	Heat-72h-Rep1	PRJNA556372	HT-72h-1	https://www.ncbi.nlm.nih.gov/bioproject/556372	PAIRED	22661513	94.85
dAg	SRR9854242	Xingjia No. 2	leaf	Heat-24h-Rep2	PRJNA556372	HT-24h-2	https://www.ncbi.nlm.nih.gov/bioproject/556372	PAIRED	22643580	94.8
dAg	SRR9854243	Xingjia No. 2	leaf	Heat-24h-Rep1	PRJNA556372	HT-24h-1	https://www.ncbi.nlm.nih.gov/bioproject/556372	PAIRED	22335232	94.6
dAg	SRR9854244	Xingjia No. 2	leaf	Heat-6h-Rep3	PRJNA556372	HT-6h-3	https://www.ncbi.nlm.nih.gov/bioproject/556372	PAIRED	22309295	94.83
dAg	SRR9854245	Xingjia No. 2	leaf	Heat-6h-Rep2	PRJNA556372	HT-6h-2	https://www.ncbi.nlm.nih.gov/bioproject/556372	PAIRED	22584816	94.98
dAg	SRR9854246	Xingjia No. 2	leaf	Heat-6h-Rep1	PRJNA556372	HT-6h-1	https://www.ncbi.nlm.nih.gov/bioproject/556372	PAIRED	22162468	94.9
dAg	SRR9854247	Xingjia No. 2	leaf	Heat-control-Rep3	PRJNA556372	HT-0h-3	https://www.ncbi.nlm.nih.gov/bioproject/556372	PAIRED	22122575	95.29
dAg	SRR9854248	Xingjia No. 2	leaf	Heat-control-Rep2	PRJNA556372	HT-0h-2	https://www.ncbi.nlm.nih.gov/bioproject/556372	PAIRED	22068744	94.96
dAg	SRR9854249	Xingjia No. 2	leaf	Heat-control-Rep1	PRJNA556372	HT-0h-1	https://www.ncbi.nlm.nih.gov/bioproject/556372	PAIRED	22269020	95.24
dAg	SRR9854250	Xingjia No. 2	leaf	Heat-48h-Rep1	PRJNA556372	HT-48h-1	https://www.ncbi.nlm.nih.gov/bioproject/556372	PAIRED	22064178	94.27
dAg	SRR9854251	Xingjia No. 2	leaf	Heat-24h-Rep3	PRJNA556372	HT-24h-3	https://www.ncbi.nlm.nih.gov/bioproject/556372	PAIRED	22406280	95.04
