# Supplementary material for: Genetic Divergence of Lineage-Specific Tandemly Duplicated Gene Clusters in Four Diploid Potato Genotypes
Source: Front Plant Sci. 2022 May 11;13:875202. doi: 10.3389/fpls.2022.875202 (PMC9131075; doi:10.3389/fpls.2022.875202)
Supplement: Supplementary Figure S1 — Distribution of number of exons within TDGs. [file Data_Sheet_1.ZIP › Supplementary_Material/Tables/Supplementary Table S14.xlsx]

## Sheet: Sheet1
Supplementary Table S14: Summary of Private TDG pairs retained through sub-functionalization, genetic redundancy and neo-functionalization
	dAg	DM	M6	RH	Retention Mechanism
Number of Private TDG Pairs	1149	825	551	781
Number of expressed Private TDG pairs + diverged expression + Ka/Ks < 1.0	355	370	164	144
Percent of expressed Private TDG pairs + diverged expression + Ka/Ks < 1.0	30.8964	44.8485	29.7641	18.4379
Number of expressed Private TDG pairs + diverged expression + Ka/Ks < 1.0 + Identical Protein Domains	318	278	145	121	Sub-functionalization
Percent of expressed Private TDG pairs + diverged expression + Ka/Ks < 1.0 + Identical Protein Domains	89.5775	75.1351	88.4146	84.0278	Sub-functionalization
Number of expressed Private TDG pairs + similar expression	126	214	124	131
Percent of expressed Private TDG pairs + similar expression	10.9661	25.9394	22.5045	16.7734
Number of expressed Private TDG pairs + similar expression + Ka/Ks < 1.0	99	186	71	31
Percent of expressed Private TDG pairs + similar expression + Ka/Ks < 1.0	78.5714	86.9159	57.2581	23.6641
Number of expressed Private TDG pairs + similar expression + Ka/Ks < 1.0 + Identical Protein Domains	88	170	59	27	Genetic Redundancy
Percent of expressed Private TDG pairs + similar expression + Ka/Ks < 1.0 + Identical Protein Domains	88.8889	91.3978	83.0986	87.0968	Genetic Redundancy
Number of expressed Private TDG pairs + different protein domains + Ka/Ks > 1.0	9	7	6	9	Neo-functionalization
Percent of expressed Private TDG pairs + different protein domains + Ka/Ks > 1.0	0.78329	0.848485	1.08893	1.15237	Neo-functionalization
