# Supplementary material for: Genetic Divergence of Lineage-Specific Tandemly Duplicated Gene Clusters in Four Diploid Potato Genotypes
Source: Front Plant Sci. 2022 May 11;13:875202. doi: 10.3389/fpls.2022.875202 (PMC9131075; doi:10.3389/fpls.2022.875202)
Supplement: Supplementary Figure S1 — Distribution of number of exons within TDGs. [file Data_Sheet_1.ZIP › Supplementary_Material/Tables/Supplementary Table S2.xlsx]

## Sheet: Sheet1
Supplementary Table S2: Orthology predicted by OrthoFinder using protein sequences of representative set
Number of Potato Genotypes	4
Number of genes	146860
Number of genes in orthogroups	137346
Number of unassigned genes	9514
Percentage of genes in orthogroups	93.5
Percentage of unassigned genes	6.5
Number of orthogroups	28647
Number of species-specific orthogroups	1549
Number of genes in species-specific orthogroups	5652
Percentage of genes in species-specific orthogroups	3.8
Mean orthogroup size	4.8
Median orthogroup size	4
G50 (assigned genes)	5
G50 (all genes)	4
O50 (assigned genes)	8346
O50 (all genes)	9475
Number of orthogroups with all species present	16107
Number of single-copy orthogroups	9563
Number of Orthogroups with one species	1549
Number of Orthogroups with two species	4554
Number of Orthogroups with three species	6437
Number of Orthogroups with four species	16107
