# Supplementary material for: Genetic Divergence of Lineage-Specific Tandemly Duplicated Gene Clusters in Four Diploid Potato Genotypes
Source: Front Plant Sci. 2022 May 11;13:875202. doi: 10.3389/fpls.2022.875202 (PMC9131075; doi:10.3389/fpls.2022.875202)
Supplement: Supplementary Figure S1 — Distribution of number of exons within TDGs. [file Data_Sheet_1.ZIP › Supplementary_Material/Tables/Supplementary Table S3.xlsx]

## Sheet: Sheet1
Supplementary Table S3: Distribution of putative tandemly duplicated gene clusters across potato genomes.
	dAg				DM				M6				RH
Chromosome	# Non-TE Genes	# Clusters	# Genes	% Genes	# Non-TE Genes	# Clusters	# Genes	% Genes	# Non-TE Genes	# Clusters	# Genes	% Genes	# Non-TE Genes	# Clusters	# Genes	% Genes
Chr01	4251	268	842	19.8071	4055	257	860	21.2084	3789	207	620	16.3632	3860	227	670	17.3575
Chr02	2917	168	452	15.4954	2925	157	433	14.8034	2769	150	414	14.9512	2984	160	397	13.3043
Chr03	3078	155	423	13.7427	3080	157	474	15.3896	2731	148	393	14.3903	2240	129	350	15.625
Chr04	2984	181	602	20.1743	2921	176	612	20.9517	2270	154	465	20.4846	2859	155	476	16.6492
Chr05	2420	171	486	20.0826	2069	118	345	16.6747	2063	120	334	16.19	2350	145	367	15.617
Chr06	2672	146	414	15.494	2801	151	465	16.6012	2577	142	397	15.4055	2722	140	409	15.0257
Chr07	2233	176	455	20.3762	2176	120	322	14.7978	2145	114	301	14.0326	2307	124	304	13.1773
Chr08	2320	158	445	19.181	2328	166	486	20.8763	1572	92	276	17.5573	2214	139	379	17.1183
Chr09	2611	162	482	18.4604	2344	142	440	18.7713	2079	143	400	19.24	2591	154	405	15.631
Chr10	2277	159	481	21.1243	2308	151	501	21.7071	1908	114	351	18.3962	2459	135	391	15.9008
Chr11	2281	161	486	21.3064	2132	120	426	19.9812	2035	136	399	19.6069	2215	161	425	19.1874
Chr12	2511	185	510	20.3106	2271	152	453	19.9472	2272	141	398	17.5176	2448	163	445	18.1781
Total	32555	2090	6078	18.6699	31410	1867	5817	18.5196	28210	1661	4748	16.8309	31249	1832	5018	16.0581
