# Supplementary material for: Genetic Divergence of Lineage-Specific Tandemly Duplicated Gene Clusters in Four Diploid Potato Genotypes
Source: Front Plant Sci. 2022 May 11;13:875202. doi: 10.3389/fpls.2022.875202 (PMC9131075; doi:10.3389/fpls.2022.875202)
Supplement: Supplementary Figure S1 — Distribution of number of exons within TDGs. [file Data_Sheet_1.ZIP › Supplementary_Material/Tables/Supplementary Table S15.xlsx]

## Sheet: Sheet1
Supplementary Table S15: List of Pfam protein domains found in neo-functionalized private TDG pairs across four potato genomes
PFAM ID	PFAM Description	dAg	DM	M6	RH1
PF00931	NB-ARC domain	5	1	0	0
PF00954	S-locus glycoprotein domain	2	0	0	0
PF01453	D-mannose binding lectin	2	0	0	0
PF08276	PAN-like domain	2	0	0	0
PF00031	Cystatin domain	0	0	0	1
PF12796	Ankyrin repeats (3 copies)	0	0	1	0
PF13855	Leucine rich repeat	0	2	0	0
